# Supplementary material for: The variation of the burden of hypertension and diabetes in two large districts of the city of São Paulo, Brazil, based on primary health care routinely-collected data
Source: PLoS One. 2019 Mar 15;14(3):e0213998. doi: 10.1371/journal.pone.0213998 (PMC6420009; doi:10.1371/journal.pone.0213998)
Supplement: S1 Database — (XLSX) [file pone.0213998.s001.xlsx]

## Sheet: Database
ID	AGE	GENDER	POP_STAND_SP	POP_A	POP_B	POP_C	POP_D	POP_E	POP_F	POP_G	POP_H	POP_I	POP_J	POP_K	POP_L	POP_M	N_DIA_A	N_DIA_B	N_DIA_C	N_DIA_D	N_DIA_E	N_DIA_F	N_DIA_G	N_DIA_H	N_DIA_I	N_DIA_J	N_DIA_K	N_DIA_L	N_DIA_M	N_HYP_A	N_HYP_B	N_HYP_C	N_HYP_D	N_HYP_E	N_HYP_F	N_HYP_G	N_HYP_H	N_HYP_I	N_HYP_J	N_HYP_K	N_HYP_L	N_HYP_M
1	20-39	Female	2005153	5902	4928	5443	4069	4294	3430	3162	3583	3267	3928	3842	3502	2448	22	25	34	37	30	25	27	24	21	24	25	21	20	130	73	104	106	116	86	59	92	70	120	68	87	70
2	40-49	Female	867644	2287	2090	2043	1667	1641	1435	1338	1404	1344	1346	1281	1178	982	63	59	57	72	80	59	40	63	60	58	77	62	32	304	260	301	220	310	193	142	173	216	230	216	207	216
3	50-59	Female	737556	1731	1697	1452	1442	1305	1189	1155	983	939	726	717	583	639	156	148	120	203	174	121	97	98	125	105	114	74	67	580	524	482	468	556	393	309	374	336	311	310	229	336
4	60>	Female	933663	1889	2165	1560	1760	1380	1426	1539	991	1060	384	458	334	632	452	520	349	507	413	371	373	266	274	124	148	101	155	1273	1447	1038	1113	1035	937	909	667	706	276	316	242	706
5	20-39	Male	1896963	5352	4471	4861	3648	3901	2954	2878	3331	3040	3651	3390	2998	2140	18	22	19	18	32	17	14	16	15	13	8	14	5	62	46	66	63	99	45	33	47	39	62	21	40	39
6	40-49	Male	776312	2070	1725	1726	1410	1494	1157	1091	1169	1056	1148	1025	982	793	61	59	40	72	52	43	37	28	30	38	52	35	28	201	161	140	159	197	130	92	111	91	123	113	114	91
7	50-59	Male	606728	1363	1338	1084	1091	1006	885	867	732	758	586	583	485	503	118	115	79	109	123	96	78	58	77	76	66	53	51	318	296	214	257	336	245	196	169	187	157	160	118	187
8	60>	Male	631106	1354	1415	1068	1082	1031	923	994	610	671	277	330	229	414	276	329	222	259	245	211	226	129	144	55	87	53	95	774	821	549	608	641	539	524	331	352	144	192	141	352

## Sheet: Dictionary
Variable	Description
ID	Row identifier
AGE	Age range, in years
GENDER	Gender
POP_STAND_SP	São Paulo standard population
POP_A	Population of unit A
POP_B	Population of unit B
POP_C	Population of unit C
POP_D	Population of unit D
POP_E	Population of unit E
POP_F	Population of unit F
POP_G	Population of unit G
POP_H	Population of unit H
POP_I	Population of unit I
POP_J	Population of unit J
POP_K	Population of unit K
POP_L	Population of unit L
POP_M	Population of unit M
N_DIA_A	Number of patients in unit A with diabetes
N_DIA_B	Number of patients in unit B with diabetes
N_DIA_C	Number of patients in unit C with diabetes
N_DIA_D	Number of patients in unit D with diabetes
N_DIA_E	Number of patients in unit E with diabetes
N_DIA_F	Number of patients in unit F with diabetes
N_DIA_G	Number of patients in unit G with diabetes
N_DIA_H	Number of patients in unit H with diabetes
N_DIA_I	Number of patients in unit I with diabetes
N_DIA_J	Number of patients in unit J with diabetes
N_DIA_K	Number of patients in unit K with diabetes
N_DIA_L	Number of patients in unit L with diabetes
N_DIA_M	Number of patients in unit M with diabetes
N_HYP_A	Number of patients in unit A with hypertension
N_HYP_B	Number of patients in unit B with hypertension
N_HYP_C	Number of patients in unit C with hypertension
N_HYP_D	Number of patients in unit D with hypertension
N_HYP_E	Number of patients in unit E with hypertension
N_HYP_F	Number of patients in unit F with hypertension
N_HYP_G	Number of patients in unit G with hypertension
N_HYP_H	Number of patients in unit H with hypertension
N_HYP_I	Number of patients in unit I with hypertension
N_HYP_J	Number of patients in unit J with hypertension
N_HYP_K	Number of patients in unit K with hypertension
N_HYP_L	Number of patients in unit L with hypertension
N_HYP_M	Number of patients in unit M with hypertension
